# Supplementary material for: Circular Nucleic Acids Act as an Oncogenic MicroRNA Sponge to Inhibit Hepatocellular Carcinoma Progression
Source: Biomedicines. 2025 May 11;13(5):1171. doi: 10.3390/biomedicines13051171 (PMC12109070; doi:10.3390/biomedicines13051171)
Supplement: Supplementary file 1 [file biomedicines-13-01171-s001.zip]

Archive with 1 entries (1 files):
- biomedicines-3586950-supplementary.pdf
